# Supplementary material for: Learning Theory-Driven Tips for Designing Effective Learning Solutions for the Continuous Education of Community Pharmacists to Enhance Patient-Centered Care—A Qualitative Study
Source: Healthcare (Basel). 2022 Jun 22;10(7):1167. doi: 10.3390/healthcare10071167 (PMC9320098; doi:10.3390/healthcare10071167)
Supplement: Supplementary file 1 [file healthcare-10-01167-s001.zip]

Archive with 1 entries (1 files):
- healthcare-1735205-supplementary.pdf
